# Supplementary material for: Accuracy of a “Single Question Nocturia Score” compared to the “International Prostate Symptoms Score” in the evaluation of lower urinary tract symptoms in benign prostatic hyperplasia: A study performed at Ndola Teaching Hospital, Ndola, Zambia
Source: PLoS One. 2018 Jun 26;13(6):e0198096. doi: 10.1371/journal.pone.0198096 (PMC6019394; doi:10.1371/journal.pone.0198096)
Supplement: S1 Dataset — This is the study data in excel spread sheet without identifiers. (XLSX) [file pone.0198096.s001.xlsx]

## Sheet: Sheet1
Date	Number	Age	Occupation	Hometown	Church	Tribe	Sex	Emptying	Frequency	Intermittency	Urgency	Stream	Straining	Nocturia	IPSS	IPG	QoL	SQS	SQG	IPSS-V	IPSS-S	V-S Ratio
	1	52			1	Luvale	7	2	0	1	5	4	3	3	18	2	5	3	2	10	8	1.25
	2	53			3	Bemba	3	0	0	0	0	5	5	3	13	2	5	3	2	10	3	3.33333
	3	74			2	Bemba	4	5	0	5	5	5	5	3	28	2	6	3	2	20	8	2.5
	4	73			8	Malambo	6	0	0	0	5	4	0	3	12	2	5	3	2	4	8	0.5
	5	62			2	Senga	1	5	0	2	5	0	0	2	14	2	5	2	1	7	7	1
	7	53			3	Bemba	4	5	2	5	4	5	5	5	32	2	6	5	2	20	11	1.81818
	8	66			1	Bemba		3	0	0	5	5	5	3	21	2	4	3	2	13	8	1.625
	9	84			2	Chishinga	6	0	0	0	3	5	0	1	9	2	4	1	1	5	4	1.25
	11	65			3	Siwaka	3	3	0	0	0	2	0	4	9	2	5	4	2	5	4	1.25
	13	73			3	Bemba	3	5	0	0	0	5	3	3	16	2	5	3	2	13	3	4.33333
	14	74			4	Lamba		3	0	5	3	5	3	3	22	2	5	3	2	16	6	2.66667
	15	66			2	Lamba	5	0	0	0	4	5	0	3	12	2	5	3	2	5	7	0.714286
	17	61			2	Bemba	3	5	0	4	4	5	0	5	23	2	5	5	2	14	9	1.55556
	18	75			3	Senga	3	0	0	0	5	2	0	3	10	2	2	3	2	2	8	0.25
	19	57			3	Bemba	6	4	0	4	5	2	5	4	24	2	5	4	2	15	9	1.66667
	20	67			2	ILA	3	1	0	0	0	3	3	3	10	2	5	3	2	7	3	2.33333
	21	65			3	Mwanga		2	0	0	5	2	0	3	12	2	5	3	2	4	8	0.5
	23	85			4	Ngoni	7	3	0	0	0	2	2	5	12	2	6	5	2	7	5	1.4
	27	57			1	Mwaushi	3	4	0	0	0	4	3	3	14	2	5	3	2	11	3	3.66667
	28	68			3	Bemba	7	4	2	5	5	5	3	4	28	2	6	4	2	17	11	1.54545
	29	71			6	Lamba	4	3	0	3	0	0	3	3	12	2	5	3	2	9	3	3
	34	67			3	Ngoni	7	3	0	0	5	0	0	4	12	2	#NULL!	4	2	3	9	0.333333
	35	64			3	Bemba		0	0	3	3	3	1	2	12	2	4	2	1	7	5	1.4
	36	66			2	Tumbuka	7	2	0	3	5	0	0	4	14	2	5	4	2	5	9	0.555556
	37	60			3	Mwaushi	5	4	0	4	5	5	5	5	28	2	6	5	2	18	10	1.8
	40	61			3	Bemba	2	0	0	0	0	4	2	3	9	2	3	3	2	6	3	2
	41	68			3	Tonga		0	0	1	0	5	4	3	13	2	2	3	2	10	3	3.33333
	42	73			3	Bemba	2	0	0	0	5	3	0	5	13	2	5	5	2	3	10	0.3
	48	63			4	Bemba		5	0	0	0	2	3	5	15	2	5	5	2	10	5	2
	50	65			3	Bemba		2	0	0	1	3	0	3	9	2	3	3	2	5	4	1.25
	51	68			3	Mwaushi		5	0	5	0	0	5	3	18	2	5	3	2	15	3	5
	52	70			1	Bemba		0	0	2	2	4	0	2	10	2	3	2	1	6	4	1.5
	53	65			7	Ushi		2	0	3	2	3	0	5	15	2	3	5	2	8	7	1.14286
	54	74			7	Munsenga		0	0	3	0	5	2	5	15	2	4	5	2	10	5	2
	55	65			4	Tabwa		2	0	3	0	2	2	5	14	2	5	5	2	9	5	1.8
	57	86			9	Mutabwa		0	0	5	5	5	0	5	20	2	5	5	2	10	10	1
	58	81			8	Lamba		5	0	5	5	5	5	2	27	2	4	2	1	20	7	2.85714
	59	75			3	Bemba		5	0	2	5	5	5	5	27	2	5	5	2	17	10	1.7
	60	76			1	Ndebele		0	0	0	5	0	2	3	10	2	3	3	2	2	8	0.25
	62	68			2	Bemba		4	2	3	3	4	5	5	26	2	6	5	2	16	10	1.6
	63	76			1	Bemba		5	0	2	0	3	2	3	15	2	3	4	2	12	3	4
	65	72			3	Bemba		2	0	5	2	5	3	3	20	2	5	3	2	15	5	3
	66	76			3	Lungu		1	0	0	5	0	0	3	9	2	5	3	2	1	8	0.125
	67	72			3	Bemba		0	0	0	5	5	0	5	15	2	5	5	2	5	10	0.5
	68	54			4	Ngoni		5	3	2	5	5	5	5	25	2	5	5	2	17	13	1.30769
	69	57			3	Bemba		5	0	5	5	5	0	5	25	2	5	5	2	15	10	1.5
	71	69			3	Chewa		5	0	4	0	5	5	5	24	2	5	5	2	19	5	3.8
	73	68			6	Ushi		0	0	0	0	0	0	3	3	2	5	3	2	0	3	0
	74	71			3	Lunda		5	0	2	5	5	5	4	26	2	6	4	2	17	9	1.88889
	75	69			2	Chishinga		0	0	0	0	0	0	4	4	2	5	4	2	0	4	0
	77	87			3	Lungu		5	0	5	5	0	0	5	20	2	6	5	2	10	10	1
	78	71			4	Bemba		5	0	0	5	0	5	5	20	2	6	5	2	10	10	1
	82	65			4	Bemba		5	0	0	2	0	0	3	10	2	6	3	2	5	5	1
	83	63			7	Ushi		2	0	3	2	0	0	2	9	2	5	2	1	5	4	1.25
	85	88			1	Kaonde		5	0	5	5	5	0	4	24	2	4	4	2	15	9	1.66667
	87	70			7	Tumbuka		5	1	4	5	5	5	5	30	2	5	5	2	19	11	1.72727
	88	78			3	Lungu		4	0	1	5	5	5	5	25	2	5	5	2	15	10	1.5
	89	67			2	Bemba		3	0	2	0	3	3	3	14	2	4	3	2	11	3	3.66667
	90	65			8	Ushi		0	0	0	5	5	0	1	11	2	2	1	1	5	6	0.833333
	96	59			7	Bemba		4	0	5	0	3	3	5	20	2	2	5	2	15	5	3
	99	57			7	Ngoni		5	0	0	5	5	0	2	17	2	4	2	1	10	7	1.42857
	109	65			3	Lunda		2	0	3	5	3	4	3	20	2	3	3	2	12	8	1.5
	111	55			7	Lamba		0	0	3	0	5	0	2	10	2	4	2	1	8	2	4
	120	75			3	Umumbo		5	0	0	5	3	0	3	16	2	3	3	2	8	8	1
	125	70				Chikundu		0	0	5	5	4	0	4	18	2	4	4	2	9	9	1
	126	75			6	lamba		5	0	5	5	5	0	3	23	2	4	3	2	15	8	1.875
	128	53			2	Bemba		4	0	0	5	0	0	3	12	2	3	3	2	4	8	0.5
	135	76			8	Kunda		0	0	0	3	0	0	5	8	2	4	5	2	0	8	0
	136	60			4	Bisa		4	0	0	3	5	0	1	13	2	3	1	1	9	4	2.25
	137	68			4	Bemba		5	0	0	0	0	0	3	8	2	3	3	2	5	3	1.66667
	147	65			9	Mwaushi		2	0	0	5	0	0	4	11	2	3	4	2	2	9	0.222222
	149	62			1	Tonga		5	0	0	5	2	3	3	18	2	3	3	2	10	8	1.25
	150	72			3	Bemba		5	0	0	5	0	0	3	13	2	3	3	2	5	8	0.625
	155	58			3	Bemba		3	0	5	0	0	1	5	14	2	4	5	2	9	5	1.8
	159	54			2	Lamba		2	0	5	5	5	0	3	20	2	4	3	2	12	8	1.5
	161	63			11	Bemba		4	0	4	4	0	0	3	15	2	3	3	2	8	7	1.14286
	163	77			2	Lima		0	0	0	5	4	0	3	12	2	4	3	2	4	8	0.5
	6	76			4	Bisa	6	0	0	0	0	2	0	1	3	1	2	1	1	2	1	2
	10	66			3	Bemba	5	0	0	0	0	0	2	1	3	1	0	1	1	2	1	2
	12	83			3	Bemba	6	0	0	0	0	1	0	2	3	1	2	2	1	1	2	0.5
	22	68			4	Chewa	7	0	0	0	0	0	0	3	3	1	3	3	2	0	3	0
	24	63			4	Ngoni		2	0	0	0	2	0	2	6	1	2	2	1	4	2	2
	25	74			3	Mwaushi	3	0	0	0	0	0	0	3	3	1	0	3	2	0	3	0
	26	59			1	Lozi	1	2	0	0	0	0	0	1	3	1	1	1	1	2	1	2
	30	70			3	Lungu		0	0	0	0	0	0	2	2	1	0	2	1	0	2	0
	31	65			1	Bemba	4	0	0	0	0	0	0	2	2	1	1	2	1	0	2	0
	32	70			5	Tumbuka	7	3	0	0	0	1	0	1	5	1	5	1	1	4	1	4
	33	69			3	Shona	4	0	0	0	0	2	0	2	4	1	4	2	1	2	2	1
	38	68			3	Lala		2	0	0	0	0	0	2	4	1	6	2	1	2	2	1
	39	76			4	Lenje	7	2	0	1	1	1	0	2	7	1	5	2	1	4	3	1.33333
	43	82			7	Bisa	6	0	0	0	1	0	0	2	3	1	1	2	1	0	3	0
	44	77			2	Bemba		0	0	0	0	4	0	1	5	1	2	1	1	4	1	4
	46	70			6	Nsenga		0	0	0	0	1	0	2	3	1	1	2	1	1	2	0.5
	47	79			3	Bemba		0	0	0	0	2	0	2	4	1	4	2	1	2	2	1
	49	72			2	Bemba		0	0	0	2	0	0	1	3	1	1	1	1	0	3	0
	56	75			4	Lamba		0	0	0	0	0	0	2	2	1	0	2	1	0	2	0
	61	72			3	Tumbuka		0	0	0	0	0	0	2	2	1	4	2	1	0	2	0
	64	74			3	Bemba		0	0	0	0	0	0	2	2	1	4	2	1	0	2	0
	70	80			4	Bemba		0	0	0	0	0	0	1	1	1	2	1	1	0	1	0
	72	72			1	Bemba		0	0	0	5	0	0	1	6	1	2	1	1	0	6	0
	76	56			4	Tumbuka		0	0	3	0	0	0	1	5	1	1	1	1	3	1	3
	79	58			1	Ushi		0	0	0	0	0	0	2	2	1	2	2	1	0	2	0
	80	75			4	Bemba		0	0	0	2	0	0	1	3	1	5	1	1	0	3	0
	81	78			3	Bemba		0	0	0	0	0	0	3	3	1	3	3	2	0	3	0
	84	65			3	Bemba		0	0	0	0	0	0	2	2	1	2	2	1	0	2	0
	86	78			9	Lunda		0	0	0	2	0	0	2	4	1	2	2	1	0	4	0
	91	63			3	Bemba		0	0	0	0	0	0	1	1	1	1	1	1	0	1	0
	92	51			6	Bemba		0	0	0	0	0	0	1	1	1	1	1	1	0	1	0
	93	50			7	Namwanga		0	0	0	0	0	0	1	1	1	1	1	1	0	1	0
	94	87			4	Lamba		0	0	0	0	0	0	2	1	1	1	2	1	0	2	0
	95	63			4	Bemba		0	0	0	0	0	0	1	1	1	1	1	1	0	1	0
	97	69			3	Senga		0	0	4	0	0	0	1	5	1	4	1	1	4	1	4
	98	53			3	Bemba		2	0	0	0	0	0	5	7	1	3	5	2	2	5	0.4
	100	67			3	mambwe		0	0	0	0	0	0	1	1	1	1	1	1	0	1	0
	101	70			3	Bemba		0	0	0	1	0	0	4	5	1	3	4	2	0	5	0
	102	75			10	Yawo		0	0	0	0	0	0	1	1	1	1	1	1	0	1	0
	103	59			10	Chawa		0	0	0	0	0	0	1	1	1	1	1	1	0	1	0
	104	50			3	Ushi		0	0	0	5	0	0	1	6	1	1	1	1	0	6	0
	105	61			3	MUnsenga		0	0	0	0	0	0	2	2	1	1	2	1	0	2	0
	106	59			3	Tumbuka		0	0	0	0	0	0	1	1	1	1	1	1	0	1	0
	107	61			0	Lungu		0	0	0	0	0	0	1	1	1	1	1	1	0	1	0
	108	52			3	Bemba		0	0	0	0	0	0	1	1	1	1	1	1	0	1	0
	110	57			7	Mungoni		0	0	0	0	0	0	1	1	1	1	1	1	0	1	0
	112	69			7	Ushi		0	0	0	0	0	0	1	1	1	1	1	1	0	1	0
	113	55			1	Lunda		0	0	0	0	0	0	2	2	1	1	2	1	0	2	0
	114	74			3	Ngoni		5	0	0	0	0	0	2	7	1	2	2	1	5	2	2.5
	115	67			3	Ngoni		0	0	0	0	0	0	2	2	1	1	2	1	0	2	0
	116	73			3	Lozi		0	0	0	0	0	0	2	2	1	1	2	1	0	2	0
	117	63			2	Tumbuka		0	0	0	0	0	0	1	1	1	1	1	1	0	1	0
	118	80			7	bemba		5	0	0	0	0	0	0	5	1	2	0	0	5	0	#DIV/0!
	119	57			11	Mwaushi		0	0	0	0	0	0	2	2	1	1	2	1	0	2	0
	121	60			11	Toka		0	0	0	0	0	0	1	1	1	1	1	1	0	1	0
	122	66			7	Tumbuka		0	0	0	0	0	0	3	3	1	3	3	2	0	3	0
	123	65			3	Bemba		0	0	0	0	0	0	3	3	1	1	3	2	0	3	0
	124	56			11	UShi		0	0	0	0	0	0	1	1	1	1	1	1	0	1	0
	127	59			7	Tumbuka		0	0	0	0	0	0	1	1	1	1	1	1	0	1	0
	129	77			2	Bemba		0	0	0	4	0	0	2	6	1	2	2	1	0	6	0
	130	72			3	Bemba		0	0	0	0	0	0	1	1	1	1	1	1	0	1	0
	131	65			7	Kaonde		0	0	0	0	0	0	2	2	1	1	2	1	0	2	0
	132	60			4	Musenga		0	0	0	0	0	0	1	1	1	1	1	1	0	1	0
	133	50			1	Lenje		0	0	0	0	0	0	2	2	1	1	2	1	0	2	0
	134	60			3	Mwanga		0	0	0	0	0	0	2	2	1	1	2	1	0	2	0
	138	51			2	Mambwe		1	0	0	0	0	0	1	2	1	1	1	1	1	1	1
	139	67			2	Bemba		1	0	0	0	0	0	2	3	1	1	2	1	1	2	0.5
	140	52			6	Lamba		0	0	0	0	0	0	1	1	1	1	1	1	0	1	0
	141	55			3	Mwaushi		0	0	2	0	0	0	2	4	1	2	2	1	2	2	1
	142	62			4	Bemba		0	0	0	0	0	0	1	1	1	1	1	1	0	1	0
	143	57			2	Bemba		0	0	0	0	0	0	1	1	1	1	1	1	0	1	0
	144	62			2	Lungu		0	0	0	0	0	0	2	2	1	1	2	1	0	2	0
	145	53			7	Lala		0	0	0	0	0	0	2	2	1	1	2	1	0	2	0
	146	74			7	Bemba		0	0	0	0	0	0	2	2	1	1	2	1	0	2	0
	148	85			3	Bemba		1	0	0	0	0	0	3	4	1	2	3	2	1	3	0.333333
	151	56			3	Bemba		1	0	0	0	0	0	1	2	1	1	1	1	1	1	1
	152	65			7	Bemba		2	0	0	0	0	0	1	3	1	2	1	1	2	1	2
	153	63			2	Bemba		0	0	0	5	0	0	1	6	1	1	1	1	0	6	0
	154	62			3	Tonga		0	0	0	0	0	0	1	1	1	1	1	1	0	1	0
	156	85			2	Bemba		2	0	0	0	0	0	1	2	1	2	1	1	2	1	2
	157	54			2	Bemba		0	0	0	0	0	0	1	1	1	1	1	1	0	1	0
	158	78			7	Ngoni		0	0	2	2	0	2	1	7	1	2	1	1	4	3	1.33333
	160	63			3	Bemba		0	0	0	5	0	0	1	6	1	2	1	1	0	6	0
	162	51			7	Mwanga		1	0	0	0	0	0	3	4	1	2	1	1	1	3	0.333333
	165	67			1	Chishinga		0	0	0	4	0	0	1	3	1	3	1	1	0	5	0
																	Average IPSS V-S Ratio for Diseased Patients (78)					1.62346
															8.20376
					8.97108										8.20376
